# Supplementary material for: New Insights Into the Plastome Evolution of the Millettioid/Phaseoloid Clade (Papilionoideae, Leguminosae)
Source: Front Plant Sci. 2020 Mar 10;11:151. doi: 10.3389/fpls.2020.00151 (PMC7076112; doi:10.3389/fpls.2020.00151)
Supplement: Supplementary file 1 [file Presentation_1.zip]

Archive with 8 entries (7 files):
- Supplementary/
- Supplementary/Figure S1.PDF
- Supplementary/Figure S2a IR expansion and contraction.PDF
- Supplementary/Figure S2b IR expansion and contraction.PDF
- Supplementary/Figure S3 Mauve alignment showing the inversions.PDF
- Supplementary/Table S1.DOCX
- Supplementary/Table S2.DOCX
- Supplementary/Table S3.DOCX
